# Supplementary material for: The Lambeosaurine Dinosaur Magnapaulia laticaudus from the Late Cretaceous of Baja California, Northwestern Mexico
Source: PLoS One. 2012 Jun 12;7(6):e38207. doi: 10.1371/journal.pone.0038207 (PMC3373519; doi:10.1371/journal.pone.0038207)
Supplement: Supporting Information S1 — List of hadrosaurid materials recovered from Upper Cretaceous strata of Baja California. (XLS) [file pone.0038207.s001.xls]

## Sheet: Sheet1
LACM catalog #	Element	Taxon	Formation	LACM Locality	Former locality number currently incorporated into LACM locality	Repository Institution
17698	Cervical vertebra	Magnapaulia laticaudus	El Gallo	7253	66166 (at Arroyo del Rosario N)	IGM (México)
17699	Tooth	Magnapaulia laticaudus	El Gallo	7253	66166 (at Arroyo del Rosario N)	IGM (México)
17700	Tooth	Magnapaulia laticaudus	El Gallo	7253	66166 (at Arroyo del Rosario N)	IGM (México)
17702	Numerous cervical and dorsal rib fragments	Magnapaulia laticaudus	El Gallo	7253	66166 (at Arroyo del Rosario N)	LACM (USA) & IGM (México)
17702	Proximal caudal vertebra	Magnapaulia laticaudus	El Gallo	7253	66166 (at Arroyo del Rosario N)	LACM (USA)
17702	Distal caudal vertebra	Magnapaulia laticaudus	El Gallo	7253	66166 (at Arroyo del Rosario N)	LACM (USA)
17702	Centrum and neural arch of proximal caudal vertebra	Magnapaulia laticaudus	El Gallo	7253	66166 (at Arroyo del Rosario N)	LACM (USA)
17702	Eight neural spine fragments from caudal vertebrae	Magnapaulia laticaudus	El Gallo	7253	66166 (at Arroyo del Rosario N)	LACM (USA)
17702	Caudal vertebra	Magnapaulia laticaudus	El Gallo	7253	66166 (at Arroyo del Rosario N)	IGM (México)
17703	Ischium	Magnapaulia laticaudus	El Gallo	7253	66166 (at Arroyo del Rosario N)	IGM (México)
17704	Tibia	Magnapaulia laticaudus	El Gallo	7253	66166 (at Arroyo del Rosario N)	IGM (México)
17704	Femoral fragment	Magnapaulia laticaudus	El Gallo	7253	66166 (at Arroyo del Rosario N)	LACM (USA)
20883	Associated vertebral fragments	Magnapaulia laticaudus	El Gallo	7253	66166 (at Arroyo del Rosario N)	IGM (México)
17705	Articulated series of 11proximal caudal vertebrae	Magnapaulia laticaudus	El Gallo	7253	66167 (at Arroyo del Rosario W)	LACM (USA)
20885	Partial left fibula	Magnapaulia laticaudus	El Gallo	7253	66167 (at Arroyo del Rosario W)	IGM (México)
17706	Tibia (left)	Magnapaulia laticaudus	El Gallo	7253	66168 (at El Rosario)	LACM (USA)
17707	Humerus	Magnapaulia laticaudus	El Gallo	7253	66168 (at El Rosario)	IGM (México)
17708	Ischium	Magnapaulia laticaudus	El Gallo	7253	66168 (at El Rosario)	IGM (México)
17709	Dorsal vertebra	Magnapaulia laticaudus	El Gallo	7253	66168 (at El Rosario)	IGM (México)
17710	Proximal region of dorsal rib	Magnapaulia laticaudus	El Gallo	7253	66168 (at El Rosario)	LACM (USA)
17711	Tibia (left)	Magnapaulia laticaudus	El Gallo	7253	66168 (at El Rosario)	LACM (USA)
17712	Numerous integumentary impressions	Magnapaulia laticaudus	El Gallo	7253	66168 (at El Rosario)	LACM (USA)
17712	Dorsal vertebra	Magnapaulia laticaudus	El Gallo	7253	66168 (at El Rosario)	IGM (México)
17713	Dentary fragment	Magnapaulia laticaudus	El Gallo	7253	66168 (at El Rosario)	IGM (México)
17715	Femur	Magnapaulia laticaudus	El Gallo	7253	66168 (at El Rosario)	LACM (USA)
17715	Premaxilla (left)	Magnapaulia laticaudus	El Gallo	7253	66168 (at El Rosario)	LACM (USA)
17715	Maxilla (left)	Magnapaulia laticaudus	El Gallo	7253	66168 (at El Rosario)	LACM (USA)
17715	Jugal (left)	Magnapaulia laticaudus	El Gallo	7253	66168 (at El Rosario)	LACM (USA)
17715	Partial atlas	Magnapaulia laticaudus	El Gallo	7253	66168 (at El Rosario)	LACM (USA)
17715	Three partial anterior-middle cervical vertebrae	Magnapaulia laticaudus	El Gallo	7253	66168 (at El Rosario)	LACM (USA)
17715	Two nearly complete anterior-middle cervical vertebre	Magnapaulia laticaudus	El Gallo	7253	66168 (at El Rosario)	LACM (USA)
17715	Nearly complete posterior cervical vertebra	Magnapaulia laticaudus	El Gallo	7253	66168 (at El Rosario)	LACM (USA)
17715	Two cervical postzygapophyseal processes	Magnapaulia laticaudus	El Gallo	7253	66168 (at El Rosario)	LACM (USA)
17715	Two nearly complete anterior-most dorsal vertebrae	Magnapaulia laticaudus	El Gallo	7253	66168 (at El Rosario)	LACM (USA)
17715	Two neural arches from anterior dorsal vertebrae	Magnapaulia laticaudus	El Gallo	7253	66168 (at El Rosario)	LACM (USA)
17715	Neural arch from anterior dorsal vertebra	Magnapaulia laticaudus	El Gallo	7253	66168 (at El Rosario)	LACM (USA)
17715	Two partial anterior dorsal vertebrae	Magnapaulia laticaudus	El Gallo	7253	66168 (at El Rosario)	LACM (USA)
17715	Three anterior dorsal centra	Magnapaulia laticaudus	El Gallo	7253	66168 (at El Rosario)	LACM (USA)
17715	Fragment of neural arch from anterior dorsal vertebra	Magnapaulia laticaudus	El Gallo	7253	66168 (at El Rosario)	LACM (USA)
17715	Two fragment of middle-posterior dorsal vertebrae	Magnapaulia laticaudus	El Gallo	7253	66168 (at El Rosario)	LACM (USA)
17715	Two neural arches of posterior dorsal vertebrae	Magnapaulia laticaudus	El Gallo	7253	66168 (at El Rosario)	LACM (USA)
17715	Centrum of posterior dorsal vertebra	Magnapaulia laticaudus	El Gallo	7253	66168 (at El Rosario)	LACM (USA)
17715	Partial sacrum with four co-ossified vertebrae	Magnapaulia laticaudus	El Gallo	7253	66168 (at El Rosario)	LACM (USA)
17715	Two pairs of co-ossified sacral centra	Magnapaulia laticaudus	El Gallo	7253	66168 (at El Rosario)	LACM (USA)
17715	Posterior sacral vertebra lacking the centrum	Magnapaulia laticaudus	El Gallo	7253	66168 (at El Rosario)	LACM (USA)
17715	Sacral centrum	Magnapaulia laticaudus	El Gallo	7253	66168 (at El Rosario)	LACM (USA)
17715	Sacral neural spine	Magnapaulia laticaudus	El Gallo	7253	66168 (at El Rosario)	LACM (USA)
17715	Six fragmentary sacral ribs	Magnapaulia laticaudus	El Gallo	7253	66168 (at El Rosario)	LACM (USA)
17715	Two neural arches from caudal vertebrae	Magnapaulia laticaudus	El Gallo	7253	66168 (at El Rosario)	LACM (USA)
17715	Partial right sternal	Magnapaulia laticaudus	El Gallo	7253	66168 (at El Rosario)	LACM (USA)
17715	Coracoid (left)	Magnapaulia laticaudus	El Gallo	7253	66168 (at El Rosario)	LACM (USA)
17715	Scapula (right)	Magnapaulia laticaudus	El Gallo	7253	66168 (at El Rosario)	LACM (USA)
17715	Humerus (right)	Magnapaulia laticaudus	El Gallo	7253	66168 (at El Rosario)	LACM (USA)
17715	Ischium (left)	Magnapaulia laticaudus	El Gallo	7253	66168 (at El Rosario)	LACM (USA)
17715	Femoral fragment	Magnapaulia laticaudus	El Gallo	7253	66168 (at El Rosario)	LACM (USA)
17715	Proximal end of tibia (left)	Magnapaulia laticaudus	El Gallo	7253	66168 (at El Rosario)	LACM (USA)
17715	Nearly complete metatarsal III (left)	Magnapaulia laticaudus	El Gallo	7253	66168 (at El Rosario)	LACM (USA)
17715	Humerus (right)	Magnapaulia laticaudus	El Gallo	7253	66168 (at El Rosario)	LACM (USA)
17716	Humeral fragment	Magnapaulia laticaudus	El Gallo	7253	66168 (at El Rosario)	LACM (USA)
17716	Fibula (left) with eroded proximal and distal ends	Magnapaulia laticaudus	El Gallo	7253	66168 (at El Rosario)	LACM (USA)
17717	Dentary fragment	Magnapaulia laticaudus	El Gallo	7253	66168 (at El Rosario)	LACM (USA)
20884	Pubic fragment	Magnapaulia laticaudus	El Gallo	7253	66168 (at El Rosario)	IGM (México)
20873	Articulated series of 21proximal to mid caudal vertebrae	Magnapaulia laticaudus	El Gallo	7253	6751 (at El Rosario)	LACM (USA)
20874	Tibia (left)	Magnapaulia laticaudus	El Gallo	7253	6752 (al El Rosario Arriba)	LACM (USA)
20874	Partial left dentary	Magnapaulia laticaudus	El Gallo	7253	6752 (al El Rosario Arriba)	LACM (USA)
20874	Three posterior dorsal centra	Magnapaulia laticaudus	El Gallo	7253	6752 (al El Rosario Arriba)	LACM (USA)
20874	Fragments of 12 dorsal to sacral neural spines	Magnapaulia laticaudus	El Gallo	7253	6752 (al El Rosario Arriba)	LACM (USA)
20874	Centrum of caudal vertebra	Magnapaulia laticaudus	El Gallo	7253	6752 (al El Rosario Arriba)	LACM (USA)
20874	Proximal region and partial shaft of left ischium	Magnapaulia laticaudus	El Gallo	7253	6752 (al El Rosario Arriba)	LACM (USA)
20874	Proximal region of right ischium	Magnapaulia laticaudus	El Gallo	7253	6752 (al El Rosario Arriba)	LACM (USA)
20874	Pubis (left)	Magnapaulia laticaudus	El Gallo	7253	6752 (al El Rosario Arriba)	LACM (USA)
20874	Distal process of left and right ischia	Magnapaulia laticaudus	EL Gallo	7253	6752 (al El Rosario Arriba)	IGM (México)
20875	Tibia (left)	Magnapaulia laticaudus	El Gallo	7253	6753 (at El Rosario Arriba)	LACM (USA)
20876	Vertebra	Magnapaulia laticaudus	El Gallo	7253	6754 (at El Rosario Arriba)	LACM (USA)
28990	Ischium (left)	Lambeosaurinae	La Bocana Roja	7256	7256 (at El Rosario)	IGM (México)
28990	Fragment of preacetabular process of ilium (left)	Lambeosaurinae	La Bocana Roja	7256	7256 (at El Rosario)	IGM (México)
23625	Fragment of jugal (right)	Lambeosaurinae (juvenile)	La Bocana Roja	7255	7255 (at El Rosario)	LACM (USA)
23625	Radial fragment	Lambeosaurinae (juvenile)	La Bocana Roja	7255	7255 (at El Rosario)	LACM (USA)
23625	Scapula (right)	Lambeosaurinae (juvenile)	La Bocana Roja	7255	7255 (at El Rosario)	LACM (USA)
23625	Ulnar fragment	Lambeosaurinae (juvenile)	La Bocana Roja	7255	7255 (at El Rosario)	LACM (USA)
23625	Fibular fragment	Lambeosaurinae (juvenile)	La Bocana Roja	7255	7255 (at El Rosario)	LACM (USA)
23625	Humerus (rigth) cast	Lambeosaurinae (juvenile)	La Bocana Roja	7255	7255 (at El Rosario)	LACM (USA)
23625	Dentary (right)	Lambeosaurinae (juvenile)	La Bocana Roja	7255	7255 (at El Rosario)	LACM (USA)
23625	Pedal ungual phalanx	Lambeosaurinae (juvenile)	La Bocana Roja	7255	7255 (at El Rosario)	SDNHM (USA)
42584	Pedal phalanx	Hadrosauridae	El Gallo	3299	3299 (at El Rosario)	IGM (México)
42587	Tooth	Hadrosauridae	El Gallo	3301	3301 (at Lost Pick)	IGM (México)
42632	Tooth	Hadrosauridae	El Gallo	3302	3302 (at Misty Hill)	IGM (México)
42639	Tooth	Hadrosauridae	El Gallo	3303	3303 (at El Rosario)	IGM (México)
42640	Tooth	Hadrosauridae	El Gallo	3303	3303 (at El Rosario)	IGM (México)
42644	Tooth	Hadrosauridae	El Gallo	3304	3304 (at Misty Hill 2)	IGM (México)
42667	Tooth	Hadrosauridae	El Gallo	3307	3307 (at El Rosario)	IGM (México)
42684	Tooth	Hadrosauridae	El Gallo	3311	3311 (at El Rosario)	IGM (México)
42706	Tooth	Hadrosauridae	El Gallo	3318	3318 (at El Rosario)	IGM (México)
42707	Tooth	Hadrosauridae	El Gallo	3318	3318 (at El Rosario)	IGM (México)
42716	Fragment of mandible	Hadrosauridae	El Gallo	3320	3320 (at Bird Locality)	IGM (México)
52460	Vertebra	Hadrosauridae	El Gallo	3540	3540 (at El Rosario)	IGM (México)
52461	Limb bone	Hadrosauridae	El Gallo	3540	3540 (at El Rosario)	IGM (México)
52461	Fragment of vertebra	Hadrosauridae	El Gallo	3540	3540 (at El Rosario)	IGM (México)
52462	Atlas fragment and manual phalanx	Hadrosauridae	El Gallo	3540	3540 (at El Rosario)	IGM (México)
52463	Tooth	Hadrosauridae	El Gallo	3540	3540 (at El Rosario)	IGM (México)
57872	Pelvic fragments	Hadrosauridae	El Gallo	7172	7172 (at El Campo de la Fortuna)	IGM (México)
28991	Tooth	Hadrosauridae	El Gallo	7253	7253 (at El Rosario)	IGM (México)
28996	Limb bone fragments	Hadrosauridae	El Gallo	7253	7253 (at El Rosario)	IGM (México)
28996	Cervical vertebra	Hadrosauridae	El Gallo	7253	7253 (at El Rosario)	IGM (México)
29002	Tooth	Hadrosauridae	El Gallo	7253	7253 (at El Rosario)	IGM (México)
101170	Tooth	Hadrosauridae	El Gallo	7253	7253 (at El Rosario)	IGM (México)
101171	Tooth	Hadrosauridae	El Gallo	7253	7253 (at El Rosario)	IGM (México)
101172	Ungual phalanx	Hadrosauridae	El Gallo	7253	7253 (at El Rosario)	IGM (México)
101174	Tooth	Hadrosauridae	El Gallo	7253	7253 (at El Rosario)	IGM (México)
29004	Humerus	Hadrosauridae	La Bocana Roja	7257	7257 (at El Rosario)	IGM (México)
29003	Bone fragments	Hadrosauridae	La Bocana Roja	7258	7258 (at El Rosario)	IGM (México)
