# Supplementary material for: The Lambeosaurine Dinosaur Magnapaulia laticaudus from the Late Cretaceous of Baja California, Northwestern Mexico
Source: PLoS One. 2012 Jun 12;7(6):e38207. doi: 10.1371/journal.pone.0038207 (PMC3373519; doi:10.1371/journal.pone.0038207)
Supplement: Supporting Information S2 — Character state codings for Magnapaulia laticaudus and Olorotitan ararhensis for the 255 morphological characters included in the phylogenetic analysis. (XLS) [file pone.0038207.s002.xls]

## Sheet: Sheet1
	1	2	3	4	5	6	7	8	9	10	11	12	13	14	15	16	17	18	19	20	21	22	23	24	25	26	27	28	29	30	31	32	33	34	35	36	37	38	39	40	41	42	43	44	45	46	47	48	49
Taxa	dtth1	dtth3	dtth4	dtth5	dtth6	dtth7	dtth8	dtth9	dtth10	dtth11	dtth12	dtth13	dtth14	dtth15	mxth1	mxth3	mxth4	mxth5	mxth6	mxth7	mxth8	pdt1	pdt2	pdt3	pdt4	pdt5	pdt6	pdt7	pdt8	pdt9	pdt11	pdt13	dt1	dt2	dt3	dt4	dt5	dt6	dt7	dt9	dt10	dt11	dt12	dt13	dt14	dt15	dt16	dt17	dt18
Magnapaulia laticaudus	1	1	2	2	2	1	1	2	?	?	?	0	1	1	1	?	2	1	1	1	1	?	?	?	?	?	?	?	?	?	?	?	?	?	?	1	1	?	?	?	2	1	?	?	?	?	1	1	2
Olorotitan ararhensis	1	?	2	3	2	1	1	2	1	1	?	1	1	1	2	1	2	1	1	?	?	?	?	3	1	2	2012-02-01	1	1	?	1	1	2	1	1	1	1	1	1	1	2	1	1	0	0	1	1	1	2
[truncated: 206 more columns]
