# Supplementary material for: The Lambeosaurine Dinosaur Magnapaulia laticaudus from the Late Cretaceous of Baja California, Northwestern Mexico
Source: PLoS One. 2012 Jun 12;7(6):e38207. doi: 10.1371/journal.pone.0038207 (PMC3373519; doi:10.1371/journal.pone.0038207)
Supplement: Supporting Information S3 — Revised codings for Olorotitan ararhensis for 18 of the 255 morphological characters included in the phylogenetic analysis. (XLS) [file pone.0038207.s003.xls]

## Sheet: Sheet1
Character	Coding in Prieto-Márquez [30]	Revised coding (present study)
4	2	3
9	?	1
10	?	1
12	?	1
71	?	0
80	0	1
128	?	1
144	?	1
147	?	0/1
153	?	1
159	?	1
160	?	1
184	?	6
192	0	2
193	?	1
223	?	1
236	2	1
244	0	1
